# Supplementary material for: Ion Substitution-Induced Distorted MOF Lattice with Deviated Energy and Dielectric Properties for Quasi-Solid-State Ion Conductor
Source: Nanomaterials (Basel). 2025 Feb 11;15(4):274. doi: 10.3390/nano15040274 (PMC11857909; doi:10.3390/nano15040274)
Supplement: Supplementary file 1 [file nanomaterials-15-00274-s001.zip]

Archive with 1 entries (1 files):
- nanomaterials-3416406-supplementary.pdf
